# Supplementary material for: The Mediating Role of Psychological Balance on the Effects of Dietary Behavior on Cognitive Impairment in Chinese Elderly
Source: Nutrients. 2024 Mar 21;16(6):908. doi: 10.3390/nu16060908 (PMC10974113; doi:10.3390/nu16060908)
Supplement: Supplementary file 1 [file nutrients-16-00908-s001.zip]

Archive with 1 entries (1 files):
- nutrients-2880981-supplementary.pdf
